# Supplementary material for: Environmental Drivers of Local Demography and Size Plasticity in Fire Salamanders (Salamandra salamandra)
Source: Animals (Basel). 2024 Oct 5;14(19):2869. doi: 10.3390/ani14192869 (PMC11475656; doi:10.3390/ani14192869)
Supplement: Supplementary file 1 [file animals-14-02869-s001.zip]

Archive with 2 entries (2 files):
- animals-3186883-Supplementary Table S1.pdf
- animals-3186883-Supplementary Table S2.xlsx
