# Supplementary material for: Environmental Drivers of Local Demography and Size Plasticity in Fire Salamanders (Salamandra salamandra)
Source: Animals (Basel). 2024 Oct 5;14(19):2869. doi: 10.3390/ani14192869 (PMC11475656; doi:10.3390/ani14192869)
Supplement: Supplementary file 1 [file animals-14-02869-s001.zip › animals-3186883-Supplementary Table S2.xlsx]

## Sheet: Tabelle1
Sampling locality	Locality #	altitude [m asl]	Stream #	Sampling date	SCL [mm]	Sex	Age [n LAGs]	Zn [µg/l]	Pb [µg/l]	Cd [µg/l]	P [µg/l]	Migration resistance radius 500m	Mortality risk radius 100m	Mortality risk radius 500m
oberer Mühlenbach	1	288	1	2010-09-09	88	m	4	0	0.2	0.01	29.1	2.5	1	1.2
oberer Mühlenbach	1	276	1	2010-09-09	101	m	8	0	0.2	0.01	29.1	2.5	1	1.2
oberer Mühlenbach	1	277	1	2010-09-09	90	m	4	0	0.2	0.01	29.1	2.5	1	1.2
oberer Mühlenbach	1	277	1	2010-09-09	78	m	4	0	0.2	0.01	29.1	2.5	1	1.2
oberer Mühlenbach	1	280	1	2010-09-09	92	f	3	0	0.2	0.01	29.1	2.5	1	1.2
oberer Mühlenbach	1	252	1	2010-09-09	86	m	3	0	0.2	0.01	29.1	2.5	1	1.2
oberer Mühlenbach	1	252	1	2010-09-25	95	m	8	0	0.2	0.01	29.1	2.5	1	1.2
oberer Mühlenbach	1	258	1	2010-09-25	74	m	4	0	0.2	0.01	29.1	2.5	1	1.2
oberer Mühlenbach	1	280	1	2010-09-25	87	f	11	0	0.2	0.01	29.1	2.5	1	1.2
oberer Mühlenbach	1	264	1	2010-09-25	92	f	7	0	0.2	0.01	29.1	2.5	1	1.2
oberer Mühlenbach	1	288	1	2010-09-25	85	f	7	0	0.2	0.01	29.1	2.5	1	1.2
oberer Mühlenbach	1	271	1	2010-09-25	90	f	8	0	0.2	0.01	29.1	2.5	1	1.2
oberer Mühlenbach	1	263	1	2010-09-25	88	m	8	0	0.2	0.01	29.1	2.5	1	1.2
oberer Mühlenbach	1	280	1	2010-09-25	75	f	4	0	0.2	0.01	29.1	2.5	1	1.2
oberer Mühlenbach	1	269	1	2010-09-25	82	m	4	0	0.2	0.01	29.1	2.5	1	1.2
oberer Mühlenbach	1	275	1	2010-09-25	84	m	6	0	0.2	0.01	29.1	2.5	1	1.2
oberer Mühlenbach	1	288	1	2010-09-25	87	f	8	0	0.2	0.01	29.1	2.5	1	1.2
oberer Mühlenbach	1	277	1	2010-10-02	94	f	4	0	0.2	0.01	29.1	2.5	1	1.2
oberer Mühlenbach	1	278	1	2010-10-02	85	f	5	0	0.2	0.01	29.1	2.5	1	1.2
oberer Mühlenbach	1	278	1	2010-10-02	65	juv	2	0	0.2	0.01	29.1	2.5	1	1.2
oberer Mühlenbach	1	290	1	2010-10-02	72	m	2	0	0.2	0.01	29.1	2.5	1	1.2
Oberer Mühlenbach	1		1	2011-07-06	32	metamorph	0
Oberer Mühlenbach	1		1	2011-07-06	34	metamorph	0
Oberer Mühlenbach	1		1	2011-07-06	30	metamorph	0
unterer Mühlenbach	2		1	2011-07-06	28	metamorph	0
unterer Mühlenbach	2		1	2011-07-06	29	metamorph	0
unterer Mühlenbach	2		1	2011-07-06	32	metamorph	0
unterer Mühlenbach	2	92	1	2010-09-09	82	f	5	133	0.5	0.11	35	2	3.4	4.6
unterer Mühlenbach	2	96	1	2010-09-30	99	m	6	133	0.5	0.11	35	2	3.4	4.6
unterer Mühlenbach	2	98	1	2010-09-30	94	f	6	133	0.5	0.11	35	2	3.4	4.6
unterer Mühlenbach	2	100	1	2010-09-30	93	m	7	133	0.5	0.11	35	2	3.4	4.6
unterer Mühlenbach	2	110	1	2010-09-30	93	f	8	133	0.5	0.11	35	2	3.4	4.6
unterer Mühlenbach	2	112	1	2010-09-30	80	m	3	133	0.5	0.11	35	2	3.4	4.6
unterer Mühlenbach	2	99	1	2010-09-30	91	f	5	133	0.5	0.11	35	2	3.4	4.6
unterer Mühlenbach	2	101	1	2010-09-30	71	f	4	133	0.5	0.11	35	2	3.4	4.6
unterer Mühlenbach	2	104	1	2010-09-30	82	m	5	133	0.5	0.11	35	2	3.4	4.6
unterer Mühlenbach	2	112	1	2010-09-30	79	m	4	133	0.5	0.11	35	2	3.4	4.6
unterer Mühlenbach	2	100	1	2010-09-30	81	m	2	133	0.5	0.11	35	2	3.4	4.6
unterer Mühlenbach	2	92	1	2010-10-01	92	m	3	133	0.5	0.11	35	2	3.4	4.6
unterer Mühlenbach	2	92	1	2010-10-01	72	f	4	133	0.5	0.11	35	2	3.4	4.6
unterer Mühlenbach	2	116	1	2010-10-01	85	f	3	133	0.5	0.11	35	2	3.4	4.6
unterer Mühlenbach	2	100	1	2010-10-01	60	juv	2	133	0.5	0.11	35	2	3.4	4.6
unterer Mühlenbach	2	102	1	2010-10-02	80	f	4	133	0.5	0.11	35	2	3.4	4.6
unterer Mühlenbach	2	98	1	2010-10-02	83	m	2	133	0.5	0.11	35	2	3.4	4.6
unterer Mühlenbach	2	92	1	2010-10-02	81	m	3	133	0.5	0.11	35	2	3.4	4.6
unterer Mühlenbach	2	94	1	2010-10-02	85	f	3	133	0.5	0.11	35	2	3.4	4.6
unterer Mühlenbach	2	110	1	2010-10-02	81	m	3	133	0.5	0.11	35	2	3.4	4.6
unterer Mühlenbach	2	105	1	2010-10-02	71	f	2	133	0.5	0.11	35	2	3.4	4.6
oberer Wintersbornbach	3	256	2	2010-09-24	95	m	3	6	0.2	0.02	16.3	2	1.2	1.3
oberer Wintersbornbach	3	282	2	2010-09-24	88	f	5	6	0.2	0.02	16.3	2	1.2	1.3
oberer Wintersbornbach	3	284	2	2010-09-24	98	f	11	6	0.2	0.02	16.3	2	1.2	1.3
oberer Wintersbornbach	3	281	2	2010-09-24	103	f	7	6	0.2	0.02	16.3	2	1.2	1.3
oberer Wintersbornbach	3	278	2	2010-09-24	111	m	5	6	0.2	0.02	16.3	2	1.2	1.3
oberer Wintersbornbach	3	282	2	2010-09-24	100	f	3	6	0.2	0.02	16.3	2	1.2	1.3
oberer Wintersbornbach	3	282	2	2010-09-24	98	m	5	6	0.2	0.02	16.3	2	1.2	1.3
oberer Wintersbornbach	3	282	2	2010-09-24	98	f	4	6	0.2	0.02	16.3	2	1.2	1.3
oberer Wintersbornbach	3	266	2	2010-09-24	89	m	3	6	0.2	0.02	16.3	2	1.2	1.3
oberer Wintersbornbach	3	272	2	2010-09-24	92	m	6	6	0.2	0.02	16.3	2	1.2	1.3
oberer Wintersbornbach	3	265	2	2010-09-24	90	m	5	6	0.2	0.02	16.3	2	1.2	1.3
oberer Wintersbornbach	3	265	2	2010-09-24	101	m	8	6	0.2	0.02	16.3	2	1.2	1.3
oberer Wintersbornbach	3	278	2	2010-09-24	94	f	5	6	0.2	0.02	16.3	2	1.2	1.3
oberer Wintersbornbach	3	280	2	2010-09-24	92	f	4	6	0.2	0.02	16.3	2	1.2	1.3
oberer Wintersbornbach	3	258	2	2010-09-24	80	m	3	6	0.2	0.02	16.3	2	1.2	1.3
oberer Wintersbornbach	3	280	2	2010-09-24	85	m	5	6	0.2	0.02	16.3	2	1.2	1.3
oberer Wintersbornbach	3	281	2	2010-09-24	82	m	2	6	0.2	0.02	16.3	2	1.2	1.3
oberer Wintersbornbach	3	282	2	2010-09-24	102	f	3	6	0.2	0.02	16.3	2	1.2	1.3
oberer Wintersbornbach	3	280	2	2010-09-24	87	f	6	6	0.2	0.02	16.3	2	1.2	1.3
oberer Wintersbornbach	3	267	2	2010-09-24	90	f	3	6	0.2	0.02	16.3	2	1.2	1.3
Oberer Wintersbornbach	3		2	2011-07-18	35	metamorph	0
Oberer Wintersbornbach	3		2	2011-07-18	32	metamorph	0
Oberer Wintersbornbach	3		2	2011-07-18	33	metamorph	0
unterer Wintersbornbach	4		2	2011-07-18	38	metamorph	0
unterer Wintersbornbach	4		2	2011-07-18	35	metamorph	0
unterer Wintersbornbach	4		2	2011-07-18	32	metamorph	0
unterer Wintersbornbach	4	198	2	2010-09-09	97	f	17	0	0.1	0.02	13.1	2	1.3	1.3
unterer Wintersbornbach	4	198	2	2010-09-09	100	m	6	0	0.1	0.02	13.1	2	1.3	1.3
unterer Wintersbornbach	4	199	2	2010-09-09	95	m	6	0	0.1	0.02	13.1	2	1.3	1.3
unterer Wintersbornbach	4	199	2	2010-09-09	83	m	4	0	0.1	0.02	13.1	2	1.3	1.3
unterer Wintersbornbach	4	201	2	2010-09-09	91	f	6	0	0.1	0.02	13.1	2	1.3	1.3
unterer Wintersbornbach	4	209	2	2010-09-09	95	m	7	0	0.1	0.02	13.1	2	1.3	1.3
unterer Wintersbornbach	4	208	2	2010-09-09	93	m	7	0	0.1	0.02	13.1	2	1.3	1.3
unterer Wintersbornbach	4	200	2	2010-09-09	91	m	5	0	0.1	0.02	13.1	2	1.3	1.3
unterer Wintersbornbach	4	192	2	2010-09-09	93	m	7	0	0.1	0.02	13.1	2	1.3	1.3
unterer Wintersbornbach	4	212	2	2010-09-09	89	m	5	0	0.1	0.02	13.1	2	1.3	1.3
unterer Wintersbornbach	4	199	2	2010-10-01	89	m	5	0	0.1	0.02	13.1	2	1.3	1.3
unterer Wintersbornbach	4	198	2	2010-10-01	101	f	3	0	0.1	0.02	13.1	2	1.3	1.3
unterer Wintersbornbach	4	198	2	2010-10-01	84	m	8	0	0.1	0.02	13.1	2	1.3	1.3
unterer Wintersbornbach	4	201	2	2010-10-01	95	f	4	0	0.1	0.02	13.1	2	1.3	1.3
unterer Wintersbornbach	4	204	2	2010-10-01	65	juv	2	0	0.1	0.02	13.1	2	1.3	1.3
unterer Wintersbornbach	4	204	2	2010-10-01	96	f	3	0	0.1	0.02	13.1	2	1.3	1.3
unterer Wintersbornbach	4	202	2	2010-10-01	95	f	3	0	0.1	0.02	13.1	2	1.3	1.3
unterer Wintersbornbach	4	202	2	2010-10-01	92	f	3	0	0.1	0.02	13.1	2	1.3	1.3
unterer Wintersbornbach	4	194	2	2010-10-15	111	f	6	0	0.1	0.02	13.1	2	1.3	1.3
unterer Wintersbornbach	4	194	2	2010-10-15	99	f	5	0	0.1	0.02	13.1	2	1.3	1.3
unterer Wintersbornbach	4	198	2	2010-10-15	93	f	6	0	0.1	0.02	13.1	2	1.3	1.3
oberer Griesentalbach	5	276	3	2010-10-16	101	m	6	0	0	0	21.5	2.5	1.1	2.1
oberer Griesentalbach	5	276	3	2010-10-16	100	m	4	0	0	0	21.5	2.5	1.1	2.1
oberer Griesentalbach	5	278	3	2010-10-16	98	m	7	0	0	0	21.5	2.5	1.1	2.1
oberer Griesentalbach	5	284	3	2010-10-16	101	m	10	0	0	0	21.5	2.5	1.1	2.1
oberer Griesentalbach	5	288	3	2010-10-16	100	m	6	0	0	0	21.5	2.5	1.1	2.1
oberer Griesentalbach	5	280	3	2010-10-16	112	m	12	0	0	0	21.5	2.5	1.1	2.1
oberer Griesentalbach	5	278	3	2010-10-16	102	m	10	0	0	0	21.5	2.5	1.1	2.1
oberer Griesentalbach	5	278	3	2010-10-16	92	m	5	0	0	0	21.5	2.5	1.1	2.1
oberer Griesentalbach	5	280	3	2010-10-16	95	m	3	0	0	0	21.5	2.5	1.1	2.1
oberer Griesentalbach	5	280	3	2010-10-17	105	m	7	0	0	0	21.5	2.5	1.1	2.1
oberer Griesentalbach	5	280	3	2010-10-17	81	f	4	0	0	0	21.5	2.5	1.1	2.1
oberer Griesentalbach	5	283	3	2010-10-17	81	juv	1	0	0	0	21.5	2.5	1.1	2.1
oberer Griesentalbach	5	278	3	2010-10-17	88	f	3	0	0	0	21.5	2.5	1.1	2.1
oberer Griesentalbach	5	288	3	2010-10-17	77	f	2	0	0	0	21.5	2.5	1.1	2.1
oberer Griesentalbach	5	286	3	2010-10-17	76	f	3	0	0	0	21.5	2.5	1.1	2.1
oberer Griesentalbach	5	286	3	2010-10-17	83	f	3	0	0	0	21.5	2.5	1.1	2.1
oberer Griesentalbach	5	286	3	2010-10-17	63	juv	1	0	0	0	21.5	2.5	1.1	2.1
oberer Griesentalbach	5	284	3	2010-10-17	72	f	2	0	0	0	21.5	2.5	1.1	2.1
oberer Griesentalbach	5	278	3	2010-10-17	70	f	3	0	0	0	21.5	2.5	1.1	2.1
oberer Griesentalbach	5	279	3	2010-10-17	95	f	4	0	0	0	21.5	2.5	1.1	2.1
oberer Griesentalbach	5	278	3	2010-10-17	82	f	3	0	0	0	21.5	2.5	1.1	2.1
oberer Griesentalbach	5	278	3	2010-10-17	65	juv	1	0	0	0	21.5	2.5	1.1	2.1
oberer Griesentalbach	5	278	3	2010-10-17	62	juv	1	0	0	0	21.5	2.5	1.1	2.1
oberer Griesentalbach	5	280	3	2010-10-17	95	f	6	0	0	0	21.5	2.5	1.1	2.1
Oberer Griesentalbach	5		3	2011-08-05	27	metamorph	0
Oberer Griesentalbach	5		3	2011-08-05	29	metamorph	0
Oberer Griesentalbach	5		3	2011-08-05	33	metamorph	0
unterer Griesentalbach	6		3	2011-08-05	33	metamorph	0
unterer Griesentalbach	6		3	2011-08-05	34	metamorph	0
unterer Griesentalbach	6		3	2011-08-05	29	metamorph	0
unterer Griesentalbach	6	98	3	2010-10-02	98	m	9	0	0	0	10.2	1	3.2	4.4
unterer Griesentalbach	6	99	3	2010-10-02	80	m	2	0	0	0	10.2	1	3.2	4.4
unterer Griesentalbach	6	105	3	2010-10-15	92	m	11	0	0	0	10.2	1	3.2	4.4
unterer Griesentalbach	6	106	3	2010-10-15	88	m	4	0	0	0	10.2	1	3.2	4.4
unterer Griesentalbach	6	100	3	2010-10-15	83	m	2	0	0	0	10.2	1	3.2	4.4
unterer Griesentalbach	6	98	3	2010-10-16	100	f	5	0	0	0	10.2	1	3.2	4.4
unterer Griesentalbach	6	98	3	2010-10-16	96	m	2	0	0	0	10.2	1	3.2	4.4
unterer Griesentalbach	6	105	3	2010-10-16	101	f	2	0	0	0	10.2	1	3.2	4.4
unterer Griesentalbach	6	106	3	2010-10-16	88	f	4	0	0	0	10.2	1	3.2	4.4
unterer Griesentalbach	6	108	3	2010-10-16	110	m	14	0	0	0	10.2	1	3.2	4.4
unterer Griesentalbach	6	112	3	2010-10-16	94	m	4	0	0	0	10.2	1	3.2	4.4
unterer Griesentalbach	6	98	3	2010-10-16	93	m	3	0	0	0	10.2	1	3.2	4.4
unterer Griesentalbach	6	98	3	2010-10-16	94	m	3	0	0	0	10.2	1	3.2	4.4
unterer Griesentalbach	6	118	3	2010-10-16	75	f	3	0	0	0	10.2	1	3.2	4.4
unterer Griesentalbach	6	107	3	2010-10-16	70	f	3	0	0	0	10.2	1	3.2	4.4
unterer Griesentalbach	6	100	3	2010-10-16	81	f	5	0	0	0	10.2	1	3.2	4.4
unterer Griesentalbach	6	111	3	2010-10-16	95	f	5	0	0	0	10.2	1	3.2	4.4
unterer Griesentalbach	6	102	3	2010-10-17	88	f	2	0	0	0	10.2	1	3.2	4.4
unterer Griesentalbach	6	102	3	2010-10-17	101	f	6	0	0	0	10.2	1	3.2	4.4
unterer Griesentalbach	6	102	3	2010-10-17	90	f	4	0	0	0	10.2	1	3.2	4.4
oberer Bienhornbach	7	188	4	2010-09-16	99	m	3	0	0	0.03	27	1	1.4	3.1
oberer Bienhornbach	7	188	4	2010-09-16	93	m	3	0	0	0.03	27	1	1.4	3.1
oberer Bienhornbach	7	201	4	2010-09-16	104	f	3	0	0	0.03	27	1	1.4	3.1
oberer Bienhornbach	7	190	4	2010-09-16	98	m	4	0	0	0.03	27	1	1.4	3.1
oberer Bienhornbach	7	191	4	2010-09-16	100	f	5	0	0	0.03	27	1	1.4	3.1
oberer Bienhornbach	7	192	4	2010-09-16	85	m	2	0	0	0.03	27	1	1.4	3.1
oberer Bienhornbach	7	188	4	2010-09-16	78	m	2	0	0	0.03	27	1	1.4	3.1
oberer Bienhornbach	7	189	4	2010-09-30	98	m	5	0	0	0.03	27	1	1.4	3.1
oberer Bienhornbach	7	190	4	2010-09-30	95	m	3	0	0	0.03	27	1	1.4	3.1
oberer Bienhornbach	7	190	4	2010-09-30	74	f	3	0	0	0.03	27	1	1.4	3.1
oberer Bienhornbach	7	192	4	2010-09-30	93	m	5	0	0	0.03	27	1	1.4	3.1
oberer Bienhornbach	7	198	4	2010-09-30	88	m	10	0	0	0.03	27	1	1.4	3.1
oberer Bienhornbach	7	200	4	2010-09-30	75	f	3	0	0	0.03	27	1	1.4	3.1
oberer Bienhornbach	7	196	4	2010-09-30	98	f	4	0	0	0.03	27	1	1.4	3.1
oberer Bienhornbach	7	196	4	2010-09-30	95	f	8	0	0	0.03	27	1	1.4	3.1
oberer Bienhornbach	7	200	4	2010-10-15	87	f	3	0	0	0.03	27	1	1.4	3.1
oberer Bienhornbach	7	198	4	2010-10-15	98	m	11	0	0	0.03	27	1	1.4	3.1
oberer Bienhornbach	7	188	4	2010-10-15	90	f	4	0	0	0.03	27	1	1.4	3.1
oberer Bienhornbach	7	188	4	2010-10-15	85	f	3	0	0	0.03	27	1	1.4	3.1
oberer Bienhornbach	7	190	4	2010-10-15	60	juv	1	0	0	0.03	27	1	1.4	3.1
oberer Bienhornbach	7	203	4	2010-10-15	102	f	7	0	0	0.03	27	1	1.4	3.1
Oberer Bienhornbach	7		4	2011-08-01	27	metamorph	0
Oberer Bienhornbach	7		4	2011-08-01	37	metamorph	0
Oberer Bienhornbach	7		4	2011-08-01	35	metamorph	0
unterer Bienhornbach	8		4	2011-08-01	32	metamorph	0
unterer Bienhornbach	8		4	2011-08-01	33	metamorph	0
unterer Bienhornbach	8		4	2011-08-01	31	metamorph	0
unterer Bienhornbach	8	145	4	2010-09-16	105	m	4	0	0	0.01	24.5	1.5	1.5	3.2
unterer Bienhornbach	8	160	4	2010-09-16	91	m	4	0	0	0.01	24.5	1.5	1.5	3.2
unterer Bienhornbach	8	144	4	2010-09-16	100	f	17	0	0	0.01	24.5	1.5	1.5	3.2
unterer Bienhornbach	8	150	4	2010-09-16	98	f	4	0	0	0.01	24.5	1.5	1.5	3.2
unterer Bienhornbach	8	156	4	2010-09-16	96	m	8	0	0	0.01	24.5	1.5	1.5	3.2
unterer Bienhornbach	8	156	4	2010-09-16	106	f	5	0	0	0.01	24.5	1.5	1.5	3.2
unterer Bienhornbach	8	160	4	2010-09-16	90	m	4	0	0	0.01	24.5	1.5	1.5	3.2
unterer Bienhornbach	8	147	4	2010-09-18	105	f	11	0	0	0.01	24.5	1.5	1.5	3.2
unterer Bienhornbach	8	146	4	2010-09-18	111	m	7	0	0	0.01	24.5	1.5	1.5	3.2
unterer Bienhornbach	8	158	4	2010-09-18	102	m	6	0	0	0.01	24.5	1.5	1.5	3.2
unterer Bienhornbach	8	156	4	2010-09-18	85	m	3	0	0	0.01	24.5	1.5	1.5	3.2
unterer Bienhornbach	8	157	4	2010-09-18	98	f	3	0	0	0.01	24.5	1.5	1.5	3.2
unterer Bienhornbach	8	149	4	2010-09-18	101	f	3	0	0	0.01	24.5	1.5	1.5	3.2
unterer Bienhornbach	8	149	4	2010-09-18	98	m	7	0	0	0.01	24.5	1.5	1.5	3.2
unterer Bienhornbach	8	149	4	2010-09-18	83	m	3	0	0	0.01	24.5	1.5	1.5	3.2
unterer Bienhornbach	8	148	4	2010-10-15	106	f	4	0	0	0.01	24.5	1.5	1.5	3.2
unterer Bienhornbach	8	150	4	2010-10-15	101	m	12	0	0	0.01	24.5	1.5	1.5	3.2
unterer Bienhornbach	8	148	4	2010-10-15	98	f	4	0	0	0.01	24.5	1.5	1.5	3.2
unterer Bienhornbach	8	160	4	2010-10-15	90	f	3	0	0	0.01	24.5	1.5	1.5	3.2
unterer Bienhornbach	8	158	4	2010-10-15	86	f	5	0	0	0.01	24.5	1.5	1.5	3.2
